# Supplementary material for: Two Novel Alkaliphilic Species Isolated from Saline-Alkali Soil in China: Halalkalibacter flavus sp. nov., and Halalkalibacter lacteus sp. nov
Source: Microorganisms. 2024 May 8;12(5):950. doi: 10.3390/microorganisms12050950 (PMC11123755; doi:10.3390/microorganisms12050950)
Supplement: Supplementary file 1 [file microorganisms-12-00950-s001.zip]

Archive with 1 entries (1 files):
- microorganisms-2923564-supplementary.pdf
